# Supplementary material for: Integrated Omic Analysis Delineates Pathways Modulating Toxic TDP-43 Protein Aggregates in Amyotrophic Lateral Sclerosis
Source: Cells. 2023 Apr 24;12(9):1228. doi: 10.3390/cells12091228 (PMC10177613; doi:10.3390/cells12091228)
Supplement: Supplementary file 1 [file cells-12-01228-s001.zip]

Archive with 1 entries (1 files):
- cells-2250536-supplementary.pdf
